# Supplementary material for: Structural and functional characterization of a porcine intestinal microbial ecosystem developed in vitro
Source: Sci Rep. 2025 Jul 10;15:24821. doi: 10.1038/s41598-025-10144-5 (PMC12246222; doi:10.1038/s41598-025-10144-5)
Supplement: Supplementary file 2 — Supplementary Material 2. [file 41598_2025_10144_MOESM2_ESM.xlsx]

## Sheet: Sheet1
Supplementary Table 2. Excel file containing PERMANOVA statistics associated with Figure 3.
	DF	SumSq	R2	F	pval	p-signif	padj (BH)	comparison
lumen weighted	1	0.002122	0.01344	0.1907	0.908		1	T1_vs_T2
lumen weighted	1	0.002134	0.01337	0.1898	0.896		1	T1_vs_T3
lumen weighted	1	0.002615	0.0152	0.2161	0.884		1	T1_vs_T4
lumen weighted	1	0.178969	0.68926	22.181	0.003	**	0.03	T1_vs_fecal
lumen weighted	1	0.82195	0.89151	115.05	0.001	***	0.015	T1_vs_vivo
lumen weighted	1	0.001486	0.00833	0.1175	0.928		1	T2_vs_T3
lumen weighted	1	0.0019	0.00995	0.1408	0.939		1	T2_vs_T4
lumen weighted	1	0.18005	0.64227	17.954	0.003	**	0.03	T2_vs_fecal
lumen weighted	1	0.82779	0.87374	96.883	0.001	***	0.015	T2_vs_vivo
lumen weighted	1	0.003648	0.01877	0.2679	0.811		1	T3_vs_T4
lumen weighted	1	0.19254	0.65388	18.892	0.001	***	0.015	T3_vs_fecal
lumen weighted	1	0.85307	0.87555	98.495	0.001	***	0.015	T3_vs_vivo
lumen weighted	1	0.16912	0.5975	14.845	0.004	**	0.03	T4_vs_fecal
lumen weighted	1	0.80222	0.85755	84.278	0.001	***	0.015	T4_vs_vivo
lumen weighted	1	0.167541	0.79006	37.632	0.003	**	0.03	fecal_vs_vivo
mucosa weighted	1	0.013258	0.12219	1.9489	0.145		0.58	T1_vs_T2
mucosa weighted	1	0.009055	0.08255	1.2597	0.279		0.837	T1_vs_T3
mucosa weighted	1	0.008812	0.07381	1.1156	0.34		0.837	T1_vs_T4
mucosa weighted	1	0.14932	0.70828	24.279	0.003	**	0.027	T1_vs_fecal
mucosa weighted	1	0.53745	0.84154	74.349	0.001	***	0.015	T1_vs_vivo
mucosa weighted	1	0.003722	0.04217	0.6163	0.633		0.837	T2_vs_T3
mucosa weighted	1	0.0284	0.2311	4.2077	0.01	**	0.06	T2_vs_T4
mucosa weighted	1	0.182942	0.80112	40.282	0.003	**	0.027	T2_vs_fecal
mucosa weighted	1	0.58173	0.87236	95.681	0.001	***	0.015	T2_vs_vivo
mucosa weighted	1	0.023191	0.18841	3.2501	0.033	*	0.165	T3_vs_T4
mucosa weighted	1	0.190724	0.78961	37.532	0.001	***	0.015	T3_vs_fecal
mucosa weighted	1	0.59811	0.86855	92.504	0.001	***	0.015	T3_vs_vivo
mucosa weighted	1	0.129348	0.68042	21.291	0.002	**	0.02	T4_vs_fecal
mucosa weighted	1	0.51552	0.83692	71.847	0.001	***	0.015	T4_vs_vivo
mucosa weighted	1	0.095645	0.65055	18.617	0.003	**	0.027	fecal_vs_vivo
lumen unweighted	1	0.003749	0.04916	0.7238	0.561		1	T1_vs_T2
lumen unweighted	1	0.004646	0.06001	0.8938	0.426		1	T1_vs_T3
lumen unweighted	1	0.008921	0.10221	1.5938	0.149		0.894	T1_vs_T4
lumen unweighted	1	0.33849	0.91968	114.5	0.003	**	0.03	T1_vs_fecal
lumen unweighted	1	0.58793	0.94689	249.6	0.001	***	0.015	T1_vs_vivo
lumen unweighted	1	0.000417	0.00457	0.0643	0.996		1	T2_vs_T3
lumen unweighted	1	0.001599	0.01633	0.2325	0.963		1	T2_vs_T4
lumen unweighted	1	0.31656	0.86947	66.613	0.004	**	0.036	T2_vs_fecal
lumen unweighted	1	0.55283	0.91564	151.95	0.001	***	0.015	T2_vs_vivo
lumen unweighted	1	0.001798	0.01827	0.2606	0.971		1	T3_vs_T4
lumen unweighted	1	0.31702	0.869	66.337	0.002	**	0.024	T3_vs_fecal
lumen unweighted	1	0.55376	0.91536	151.41	0.001	***	0.015	T3_vs_vivo
lumen unweighted	1	0.28892	0.84408	54.136	0.005	**	0.04	T4_vs_fecal
lumen unweighted	1	0.50737	0.89935	125.09	0.002	**	0.024	T4_vs_vivo
lumen unweighted	1	0.0034183	0.29986	4.2828	0.005	**	0.04	fecal_vs_vivo
mucosa unweighted	1	0.008797	0.11754	1.8647	0.117		0.63	T1_vs_T2
mucosa unweighted	1	0.009021	0.11561	1.83	0.137		0.63	T1_vs_T3
mucosa unweighted	1	0.010294	0.13638	2.2109	0.105		0.63	T1_vs_T4
mucosa unweighted	1	0.19351	0.8619	62.41	0.004	**	0.036	T1_vs_fecal
mucosa unweighted	1	0.30747	0.81031	59.804	0.001	***	0.015	T1_vs_vivo
mucosa unweighted	1	0.000459	0.00601	0.0847	1		1	T2_vs_T3
mucosa unweighted	1	0.00082	0.01125	0.1594	0.981		1	T2_vs_T4
mucosa unweighted	1	0.209395	0.84674	55.251	0.001	***	0.015	T2_vs_fecal
mucosa unweighted	1	0.34163	0.81244	60.643	0.001	***	0.015	T2_vs_vivo
mucosa unweighted	1	0.000714	0.00942	0.1331	0.991		1	T3_vs_T4
mucosa unweighted	1	0.201331	0.83127	49.267	0.001	***	0.015	T3_vs_fecal
mucosa unweighted	1	0.32721	0.79994	55.977	0.001	***	0.015	T3_vs_vivo
mucosa unweighted	1	0.213212	0.852	57.567	0.004	**	0.036	T4_vs_fecal
mucosa unweighted	1	0.34369	0.81502	61.683	0.002	**	0.02	T4_vs_vivo
mucosa unweighted	1	0.014183	0.24448	3.2358	0.068	.	0.476	fecal_vs_vivo
