# Supplementary material for: Structural and functional characterization of a porcine intestinal microbial ecosystem developed in vitro
Source: Sci Rep. 2025 Jul 10;15:24821. doi: 10.1038/s41598-025-10144-5 (PMC12246222; doi:10.1038/s41598-025-10144-5)
Supplement: Supplementary file 3 — Supplementary Material 3. [file 41598_2025_10144_MOESM3_ESM.xlsx]

## Sheet: Sheet 1
Supplementary Table 3. Excel file containing normalized metabolite data associated with Figure 5. Column A (Map order) indicates the order of the metabolites as shown from right to left in Figure 5. Values shown represent the average areas for each of the two experiments.
Map_order	Metabolite	average_in_vivo	average_in_vitro	vivo_vitro_diff	Sub pathway (Metabolon defined)	Super pathway (Metabolon defined)	Map_group
1	cholesterol sulfate	1.47114	-0.785353	2.2565	Sterol	Lipid	1
2	citrate	1.38022	-0.652513	2.03273	TCA /Glyoxylate/ Methyl Citrate Cycle	Energy	1
3	5-oxoproline	1.47004	-1.31758	2.78762	Glutathione Metabolism	Amino Acid	1
4	3-hydroxy-3-methylglutarate	1.62765	-1.18621	2.81386	Mevalonate Metabolism	Lipid	1
5	glutamate	1.27246	-0.89134	2.1638	Glutamate, Arginine, and Proline Metabolism	Amino Acid	1
6	serine	1.35685	-0.911188	2.26804	Serine, Glycine and Cysteine Metabolism	Amino Acid	1
7	alanine	1.90163	-1.01145	2.91308	Pyruvate Family derived	Amino Acid	1
8	glycine	1.80409	-1.04165	2.84574	Serine, Glycine and Cysteine Metabolism	Amino Acid	1
9	xanthine	2.06305	-0.778402	2.84145	Purine Metabolism, (Hypo)Xanthine/Inosine containing	Nucleotide	1
10	hypoxanthine	2.03288	-0.949931	2.98281	Purine Metabolism, (Hypo)Xanthine/Inosine containing	Nucleotide	1
11	isohyodeoxycholate	1.25732	-1.39788	2.6552			1
12	fumarate	1.33876	-1.6063	2.94505	TCA /Glyoxylate/ Methyl Citrate Cycle	Energy	1
13	N-acetylphenylalanine	1.94528	-1.23705	3.18234	Phenylalanine and Tyrosine Metabolism	Amino Acid	1
14	ornithine	1.72564	-1.541	3.26664	Glutamate, Arginine, and Proline Metabolism	Amino Acid	1
15	pseudouridine	2.50797	-1.50762	4.01559	Pyrimidine Metabolism, Uracil containing	Nucleotide	1
16	trans-urocanate	2.14145	-2.28462	4.42607	Histidine Metabolism	Amino Acid	1
17	quinate	1.07557	-1.40171	2.47729	Aromatic Compound Degradation	Secondary Metabolism	1
18	glycerol 3-phosphate	1.13713	-1.17128	2.30841	Glycerolipid Metabolism	Lipid	1
19	5,6-dihydrouridine	0.685273	-1.2285	1.91378			1
20	N-acetylmethionine	0.688929	-1.16702	1.85595	Aspartate, Threonine, Methionine Metabolism	Amino Acid	1
21	N-acetyltyrosine	0.744778	-0.820693	1.56547	Phenylalanine and Tyrosine Metabolism	Amino Acid	1
22	asparagine	0.561353	-0.965106	1.52646	Aspartate, Threonine, Methionine Metabolism	Amino Acid	1
23	3-methyladipate	1.25784	-1.02299	2.28083	Fatty Acid, Dicarboxylate	Lipid	1
24	galactosylglycerol	1.31426	-0.963959	2.27822			1
25	N,N-dimethylvaline	0.996747	-2.02588	3.02262			1
26	2-hydroxybehenate	1.05362	-1.92228	2.97591			1
27	5-methylcytosine	0.69739	-2.06895	2.76634	Pyrimidine Metabolism, Cytidine containing	Nucleotide	1
28	ferulate	1.21367	-2.39141	3.60509	Food Component/Plant	Xenobiotics	1
29	glucose	1.13187	-2.15579	3.28766	Glycolysis and ED Pathway	Carbohydrate	1
30	dimethylarginine (SDMA + ADMA)	0.517638	-1.79295	2.31059	Glutamate, Arginine, and Proline Metabolism	Amino Acid	1
31	thymine	0.846492	-1.86826	2.71475	Pyrimidine Metabolism, Thymine containing	Nucleotide	1
32	dihydroferulate	1.54231	-2.43426	3.97658	Food Component/Plant	Xenobiotics	1
33	N-acetylcitrulline	1.40314	-2.02123	3.42437			1
34	2-hydroxybutyrate/2-hydroxyisobutyrate	1.06597	-2.20966	3.27563	Serine, Glycine and Cysteine Metabolism	Amino Acid	1
35	isobutyrylglycine	-0.0436471	-2.84664	2.803	Branched Chain Amino Acid (Pyruvate derived) metabolism	Amino Acid	1
36	N-acetylisoleucine	0.115216	-3.04245	3.15767	Branched Chain Amino Acid (Aspartate derived) metabolism	Amino Acid	1
37	N-methyl-GABA	-0.0129416	-3.12249	3.10955	Glutamate, Arginine, and Proline Metabolism	Amino Acid	1
38	1-methyladenine	0.0720226	-3.24044	3.31246	Purine Metabolism, Adenine containing	Nucleotide	1
39	aspartylaspartate	-0.0600733	-2.71345	2.65338	Dipeptide	Peptide	1
40	sedoheptulose-7-phosphate	0.00932421	-3.12564	3.13497	Pentose Phosphate Pathway	Carbohydrate	1
41	gamma-glutamyl-alpha-lysine	0.15147	-3.16711	3.31858			1
42	tyrosine	0.327721	-2.41594	2.74366	Phenylalanine and Tyrosine Metabolism	Amino Acid	1
43	phenylalanine	0.276231	-2.54773	2.82397	Phenylalanine and Tyrosine Metabolism	Amino Acid	1
44	methionine sulfoxide	0.312886	-2.57535	2.88824	Aspartate, Threonine, Methionine Metabolism	Amino Acid	1
45	arabonate/xylonate	0.184487	-2.69497	2.87946	Pentose Phosphate Pathway	Carbohydrate	1
46	malate	0.351973	-3.04493	3.39691	TCA /Glyoxylate/ Methyl Citrate Cycle	Energy	1
47	leucine	0.372547	-3.01791	3.39046	Branched Chain Amino Acid (Pyruvate derived) metabolism	Amino Acid	1
48	N-acetylmuramate	0.79979	-2.7459	3.54569	Aminosugar Metabolism	Carbohydrate	1
49	1-methylhistamine	0.392192	-2.27575	2.66795	Histidine Metabolism	Amino Acid	1
50	3-methylhistidine	0.334976	-2.26414	2.59911	Histidine Metabolism	Amino Acid	1
51	myo-inositol	0.264093	-2.4202	2.68429	Inositol Metabolism	Lipid	1
52	N-succinyl-isoleucine	0.682037	-2.51735	3.19939			1
53	threonine	0.718427	-2.33351	3.05194	Aspartate, Threonine, Methionine Metabolism	Amino Acid	1
54	N-acetylalanine	0.554811	-2.3536	2.90841	Pyruvate Family derived	Amino Acid	1
55	N-formylphenylalanine	0.399669	-2.53112	2.93079	Phenylalanine and Tyrosine Metabolism	Amino Acid	1
56	N-acetylleucine	0.604953	-2.583	3.18795	Branched Chain Amino Acid (Pyruvate derived) metabolism	Amino Acid	1
57	N-acetylthreonine	0.456885	-2.55677	3.01366	Aspartate, Threonine, Methionine Metabolism	Amino Acid	1
58	2'-O-methyluridine	0.11196	-2.61779	2.72975			1
59	5-(2-hydroxyethyl)-4-methylthiazole	0.334583	-2.35182	2.68641	Thiamine Metabolism	Cofactors and Vitamins	1
60	gamma-glutamylglutamate	0.224712	-2.41864	2.64336	Gamma-glutamyl Amino Acid	Peptide	1
61	N-acetylhistidine	0.484845	-2.04376	2.5286	Histidine Metabolism	Amino Acid	1
62	hydroxymethylpyrimidine	0.148288	-2.63501	2.7833			1
63	glycohyodeoxycholate	-0.403223	-2.65107	2.24785	Secondary Bile Acid Metabolism	Lipid	1
64	fructose	0.195136	-3.11071	3.30584	Fructose, Mannose and Galactose Metabolism	Carbohydrate	1
65	sphinganine	0.636432	-2.32181	2.95824	Sphingolipid	Lipid	1
66	sphingosine	0.413256	-2.83332	3.24658	Sphingolipid	Lipid	1
67	gluconate	0.177511	-1.98336	2.16087	Pentose Phosphate Pathway	Carbohydrate	1
68	valine	0.946551	-2.8243	3.77085	Branched Chain Amino Acid (Pyruvate derived) metabolism	Amino Acid	1
69	isoleucine	1.28417	-2.52866	3.81284	Branched Chain Amino Acid (Aspartate derived) metabolism	Amino Acid	1
70	3-(4-hydroxyphenyl)lactate	1.25321	-2.95915	4.21237	Phenylalanine and Tyrosine Metabolism	Amino Acid	1
71	piperidine	0.986436	-3.61493	4.60136	Food Component/Plant	Xenobiotics	1
72	threonate	1.10959	-3.48613	4.59572	Ascorbate and Aldarate Metabolism	Cofactors and Vitamins	1
73	nicotinamide riboside	0.0713272	-1.92026	1.99159	Nicotinate and Nicotinamide Metabolism	Cofactors and Vitamins	1
74	3-phenylpropionate (hydrocinnamate)	0.0913719	-1.83532	1.92669	Aromatic Compound Degradation	Secondary Metabolism	1
75	N,N-dimethylalanine	1.85651	-1.72167	3.57818			1
76	N-acetylasparagine	1.68974	-0.341835	2.03158	Aspartate, Threonine, Methionine Metabolism	Amino Acid	1
77	proline	1.97494	-0.209229	2.18417	Glutamate, Arginine, and Proline Metabolism	Amino Acid	1
78	N-carboxymethylalanine	1.65263	-0.419224	2.07186			1
79	methylurea	1.54925	-0.306077	1.85533			1
80	N,N,N-trimethyl-5-aminovalerate	1.68367	-0.41892	2.10259			1
81	2,6-dihydroxybenzoic acid	1.64762	-0.0822062	1.72983			1
82	homostachydrine*	1.48136	-0.194227	1.67559	Food Component/Plant	Xenobiotics	1
83	deoxycarnitine	1.64101	-0.336583	1.9776	Carnitine Metabolism	Lipid	1
84	carboxyethyl-GABA	1.62484	-0.260619	1.88546	Polyamine Metabolism	Amino Acid	1
85	pyridoxate	1.96885	-0.232018	2.20087	Vitamin B6 Metabolism	Cofactors and Vitamins	1
86	dimethylglycine	2.221	-0.246554	2.46755	Betaine Metabolism	Amino Acid	1
87	stachydrine	2.21807	-0.155745	2.37382	Food Component/Plant	Xenobiotics	1
88	sebacate (C10-DC)	1.43483	-0.471404	1.90624	Fatty Acid, Dicarboxylate	Lipid	1
89	dodecanedioate (C12-DC)	1.75481	-0.380299	2.13511	Fatty Acid, Dicarboxylate	Lipid	1
90	cis-urocanate	1.74743	-0.277514	2.02494	Histidine Metabolism	Amino Acid	1
91	2-hydroxyglutarate	1.70441	-0.503842	2.20825	Glutamate, Arginine, and Proline Metabolism	Amino Acid	1
92	phenyllactate (PLA)	1.70922	-0.825235	2.53446	Phenylalanine and Tyrosine Metabolism	Amino Acid	1
93	alpha-hydroxyisovalerate	2.50614	-0.491796	2.99794	Branched Chain Amino Acid (Pyruvate derived) metabolism	Amino Acid	1
94	5-hydroxypicolinic acid	2.52558	-0.465813	2.99139			1
95	1-methyl-5-imidazoleacetate	2.45985	-0.185575	2.64542			1
96	histamine	2.30839	-0.113463	2.42185	Histidine Metabolism	Amino Acid	1
97	N-methylproline	2.44417	-0.555959	3.00013	Glutamate, Arginine, and Proline Metabolism	Amino Acid	1
98	N-acetylglucosamine/N-acetylgalactosamine	2.71061	-1.05097	3.76158			1
99	erythronate*	2.87624	-1.00045	3.87669	Pentose Metabolism	Carbohydrate	1
100	glycerate	2.21569	-0.966956	3.18265	Glycolysis and ED Pathway	Carbohydrate	1
101	uracil	2.33886	-0.855572	3.19443	Pyrimidine Metabolism, Uracil containing	Nucleotide	1
102	1-methyl-4-imidazoleacetate	2.85156	-0.945714	3.79727	Histidine Metabolism	Amino Acid	1
103	phosphate	3.00436	-0.682703	3.68706	Phosphate	Energy	1
104	tryptamine	3.59246	-0.479665	4.07213	Tryptophan Metabolism	Amino Acid	1
105	formiminoglutamate	3.67412	-1.39756	5.07168	Histidine Metabolism	Amino Acid	1
106	N-butyryl-isoleucine	0.253314	-3.77	4.02331			1
107	4-methyl-2-oxopentanoate	0.109226	-3.5605	3.66972	Branched Chain Amino Acid (Pyruvate derived) metabolism	Amino Acid	1
108	ursocholate	0.109233	-3.97162	4.08085			1
109	ribose	-0.0143965	-4.15785	4.14345	Pentose Metabolism	Carbohydrate	1
110	N-butyryl-phenylalanine	-0.0564192	-3.94633	3.88991			1
111	3-hydroxyphenylacetate	-0.298111	-3.51304	3.21493	Phenylalanine and Tyrosine Metabolism	Amino Acid	1
112	malonate	-0.108139	-3.64201	3.53387	Fatty Acid Synthesis	Lipid	1
113	2-hydroxy-3-methylvalerate	0.158856	-4.06491	4.22376	Branched Chain Amino Acid (Aspartate derived) metabolism	Amino Acid	1
114	alpha-hydroxyisocaproate	0.403918	-3.61739	4.02131	Branched Chain Amino Acid (Pyruvate derived) metabolism	Amino Acid	1
115	lactate	0.48291	-4.39762	4.88053	Glycolysis and ED Pathway	Carbohydrate	1
116	enterolactone	0.049195	-4.63123	4.68043	Food Component/Plant	Xenobiotics	1
117	L-urobilin	0.181315	-4.56754	4.74886	Heme and Porphyrin Metabolism	Cofactors and Vitamins	1
118	4-hydroxyglutamate	0.311395	-4.56107	4.87246	Glutamate, Arginine, and Proline Metabolism	Amino Acid	1
119	2'-deoxyinosine	0.13781	-5.06394	5.20175	Purine Metabolism, (Hypo)Xanthine/Inosine containing	Nucleotide	1
120	orotate	0.563334	-4.96304	5.52638	Pyrimidine Metabolism, Orotate containing	Nucleotide	1
121	hydroxy-undecanedioate (OH-C11:0-DC)*	0.111853	-2.49043	2.60229			2
122	3-methylglutarate/2-methylglutarate	0.286391	-2.35746	2.64385			2
123	tridecenedioate (C13:1-DC)*	0.0257186	-2.43064	2.45636			2
124	isovalerylglycine	0.0368036	-2.50195	2.53875	Branched Chain Amino Acid (Pyruvate derived) metabolism	Amino Acid	2
125	glycerol 2-phosphate	0.118373	-2.62453	2.7429	Glycerolipid Metabolism	Lipid	2
126	glycerophosphoinositol*	-0.142859	-2.45398	2.31112	Phospholipid Metabolism	Lipid	2
127	gamma-glutamyl-2-aminobutyrate	0.0432679	-2.34214	2.38541	Gamma-glutamyl Amino Acid	Peptide	2
128	5-(galactosylhydroxy)-lysine	-0.217612	-2.40677	2.18916			2
129	uridine 2'-monophosphate (2'-UMP)*	0.0640329	-2.27307	2.3371	Pyrimidine Metabolism, Uracil containing	Nucleotide	2
130	guanosine 2'-monophosphate (2'-GMP)*	-0.0679823	-2.70099	2.63301	Purine Metabolism, Guanine containing	Nucleotide	2
131	glycerophosphoglycerol	0.068284	-2.29843	2.36672	Glycerolipid Metabolism	Lipid	2
132	ribonate	0.496991	-1.69955	2.19654	Pentose Metabolism	Carbohydrate	2
133	N(1)-acetylspermine	0.227164	-1.92447	2.15163	Polyamine Metabolism	Amino Acid	2
134	N-acetylglycine	0.613547	-1.93454	2.54808	Serine, Glycine and Cysteine Metabolism	Amino Acid	2
135	valerylphenylalanine	0.340739	-2.01309	2.35383	Aromatic Compound Degradation	Secondary Metabolism	2
136	sarcosine	0.4306	-1.85811	2.28871	Betaine Metabolism	Amino Acid	2
137	thiamin (vitamin B1)	0.5424	-1.93951	2.48191	Thiamine Metabolism	Cofactors and Vitamins	2
138	N-acetylvaline	0.397165	-1.94234	2.3395	Branched Chain Amino Acid (Pyruvate derived) metabolism	Amino Acid	2
139	methionine	0.208653	-2.20275	2.4114	Aspartate, Threonine, Methionine Metabolism	Amino Acid	2
140	p-hydroxybenzaldehyde	0.0733982	-1.98977	2.06317	Aromatic Compound Degradation	Secondary Metabolism	2
141	quinolinate	-0.205894	-1.91739	1.7115	Nicotinate and Nicotinamide Metabolism	Cofactors and Vitamins	2
142	tryptophylglycine	0.440223	-1.65172	2.09194	Dipeptide	Peptide	2
143	ophthalmate	0.292689	-1.67426	1.96695	Glutathione Metabolism	Amino Acid	2
144	o-tyrosine	0.0925124	-1.80843	1.90095	Phenylalanine and Tyrosine Metabolism	Amino Acid	2
145	beta-hydroxyisovalerylglycine	0.0463405	-2.11167	2.15801			2
146	dihydroorotate	0.209265	-1.90929	2.11855	Pyrimidine Metabolism, Orotate containing	Nucleotide	2
147	erythrose	0.191122	-2.00226	2.19338	Pentose Phosphate Pathway	Carbohydrate	2
148	3-hydroxyhippurate	0.27468	-1.51259	1.78727	Aromatic Compound Degradation	Secondary Metabolism	2
149	beta-guanidinopropanoate	0.109628	-1.62347	1.7331	Food Component/Plant	Xenobiotics	2
150	cysteine sulfinic acid	0.0578562	-1.90538	1.96324	Serine, Glycine and Cysteine Metabolism	Amino Acid	2
151	gamma-glutamylthreonine	0.0873911	-1.80998	1.89737	Gamma-glutamyl Amino Acid	Peptide	2
152	butyrylglutamine/isobutyrylglutamine	0.235328	-1.50872	1.74405			2
153	butyrylglycine	0.225841	-1.54137	1.76721	Fatty Acid Metabolism (also BCAA metabolism)	Lipid	2
154	alpha-ketoglutaramate*	0.0630346	-1.61076	1.6738			2
155	2-ketogluconate	-0.213519	-1.74681	1.53329			2
156	arabinose	-0.109566	-1.6532	1.54364	Pentose Metabolism	Carbohydrate	2
157	ribulose/xylulose	-0.0704919	-1.21777	1.14728			2
158	xylose	-0.163789	-1.19282	1.02904	Pentose Metabolism	Carbohydrate	2
159	2,4-diaminobutyrate	-0.182565	-1.29474	1.11217	Polyamine Metabolism	Amino Acid	2
160	N-lactoyl valine	-0.211373	-1.6345	1.42313			2
161	phosphoenolpyruvate (PEP)	-0.438129	-1.46921	1.03108	Glycolysis and ED Pathway	Carbohydrate	2
162	3-phosphoglycerate	-0.26862	-1.38543	1.11681	Glycolysis and ED Pathway	Carbohydrate	2
163	2-keto-3-deoxy-gluconate	-0.0012373	-1.39865	1.39741			2
164	3-methyl-2-oxobutyrate	-0.174077	-1.3305	1.15643	Branched Chain Amino Acid (Pyruvate derived) metabolism	Amino Acid	2
165	3-methyl-2-oxovalerate	-0.139175	-1.11226	0.973089	Branched Chain Amino Acid (Aspartate derived) metabolism	Amino Acid	2
166	S-1-pyrroline-5-carboxylate	-0.228924	-1.5178	1.28887			2
167	glycerophosphoserine*	-0.764049	-1.55124	0.787196			2
168	galactose 1-phosphate	-0.784193	-2.00926	1.22507	Fructose, Mannose and Galactose Metabolism	Carbohydrate	2
169	diaminopimelate	0.0863678	-1.94434	2.03071	Lysine Metabolism	Amino Acid	2
170	N-palmitoyl-sphingosine (d18:1/16:0)	-0.11444	-2.15561	2.04117	Sphingolipid	Lipid	2
171	sucrose	-0.219429	-1.95878	1.73935	Disaccharides and Oligosaccharides	Carbohydrate	2
172	fructose 1,6-diphosphate/glucose 1,6-diphosphate/myo-inositol diphosphates	0.224141	-2.04562	2.26977	Glycolysis and ED Pathway	Carbohydrate	2
173	glucuronate	0.0729314	-1.30575	1.37868	Aminosugar Metabolism	Carbohydrate	2
174	choline phosphate	-0.118594	-1.4353	1.31671	Phospholipid Metabolism	Lipid	2
175	1,5-anhydroglucitol (1,5-AG)	-0.0120481	-1.44679	1.43474	Food Component/Plant	Xenobiotics	2
176	N-acetylneuraminate	0.367524	-1.38327	1.75079	Aminosugar Metabolism	Carbohydrate	2
177	1-oleoylglycerol (18:1)	-2.0167	-1.77729	-0.239414	Monoacylglycerol	Lipid	2
178	lactose	-0.953868	-2.38702	1.43315	Disaccharides and Oligosaccharides	Carbohydrate	2
179	N-propionylmethionine	0.342287	-1.39871	1.741	Chemical	Xenobiotics	2
180	gamma-glutamylmethionine	0.0819601	-1.35451	1.43647	Gamma-glutamyl Amino Acid	Peptide	2
181	N-acetyltaurine	0.395205	-1.17168	1.56688	Serine, Glycine and Cysteine Metabolism	Amino Acid	2
182	N-butyryl-lysine	0.396439	-1.33879	1.73523			2
183	pyroglutamylglycine	0.103173	-1.34186	1.44503	Dipeptide	Peptide	2
184	1,3-propanediol	0.928505	-1.65801	2.58652	Chemical	Xenobiotics	2
185	cytosine	0.985304	-1.65738	2.64269	Pyrimidine Metabolism, Cytidine containing	Nucleotide	2
186	taurine	0.293046	-0.762386	1.05543	Serine, Glycine and Cysteine Metabolism	Amino Acid	2
187	N-acetyl-isoputreanine	-0.421169	-1.69075	1.26958			2
188	cytidine 2' or 3'-monophosphate (2' or 3'-CMP)	0.01569	-0.259632	0.275322			2
189	uridine 5'-monophosphate (UMP)	-0.999107	0.00365243	-1.00276	Pyrimidine Metabolism, Uracil containing	Nucleotide	2
190	2'-deoxyguanosine	-0.775683	-1.22121	0.445528	Purine Metabolism, Guanine containing	Nucleotide	2
191	butyrate/isobutyrate (4:0)	-0.240996	-0.544426	0.30343			2
192	6-hydroxynicotinate	-0.0515178	-0.304038	0.25252	Nicotinate and Nicotinamide Metabolism	Cofactors and Vitamins	2
193	12,13-DiHOME	-0.406122	-0.223086	-0.183036	Fatty Acid, Dihydroxy	Lipid	2
194	octadecanedioate (C18-DC)	-0.173629	-0.54169	0.368061	Fatty Acid, Dicarboxylate	Lipid	2
195	butyrylputrescine/isobutyrylputrescine	0.490869	-0.433858	0.924727			2
196	adenosine 2'-monophosphate (2'-AMP)	0.780198	-0.641517	1.42171	Purine Metabolism, Adenine containing	Nucleotide	2
197	N-acetylhistamine	0.814134	-0.24321	1.05734			2
198	methylphosphate	0.831225	-0.42816	1.25939	Phosphate	Energy	2
199	uridine 3'-monophosphate (3'-UMP)	1.33053	-0.768719	2.09925	Pyrimidine Metabolism, Uracil containing	Nucleotide	2
200	indole-3-carboxylate	0.284852	-0.855212	1.14006	Tryptophan Metabolism	Amino Acid	2
201	3-(2-hydroxyphenyl)propionate	0.0590471	-0.74505	0.804097	Aromatic Compound Degradation	Secondary Metabolism	2
202	4-quinolinecarboxylic acid	0.0605025	-0.754228	0.81473			2
203	undecanedioate (C11-DC)	0.255858	-0.42349	0.679348	Fatty Acid, Dicarboxylate	Lipid	2
204	pimelate (C7-DC)	0.408094	-0.629954	1.03805	Fatty Acid, Dicarboxylate	Lipid	2
205	3-hydroxybenzoate	0.22637	-0.603244	0.829614	Aromatic Compound Degradation	Secondary Metabolism	2
206	beta-hydroxyisovalerate	0.131837	-0.606031	0.737868	Branched Chain Amino Acid (Pyruvate derived) metabolism	Amino Acid	2
207	N-lactoyl phenylalanine	-0.299366	-0.77043	0.471064			2
208	phenylacetylglutamine	-0.153216	-0.780518	0.627302	Phenylalanine and Tyrosine Metabolism	Amino Acid	2
209	gamma-glutamylglycine	0.0865219	-0.768866	0.855388	Gamma-glutamyl Amino Acid	Peptide	2
210	gamma-glutamylphenylalanine	0.0522827	-0.891309	0.943592	Gamma-glutamyl Amino Acid	Peptide	2
211	branched chain 14:0 dicarboxylic acid**	-0.143125	-0.74745	0.604325			2
212	phenylpyruvate	-0.14126	-0.970057	0.828797	Phenylalanine and Tyrosine Metabolism	Amino Acid	2
213	2-methylcitrate	-0.0578698	-0.843231	0.785361	TCA /Glyoxylate/ Methyl Citrate Cycle	Energy	2
214	spermine	-0.0704417	-0.749854	0.679412	Polyamine Metabolism	Amino Acid	2
215	flavin adenine dinucleotide (FAD)	-0.172409	-0.81779	0.645381	Riboflavin Metabolism	Cofactors and Vitamins	2
216	arabitol/xylitol	-0.131089	-1.13449	1.0034	Pentose Metabolism	Carbohydrate	2
217	allo-threonine	-0.0441739	-1.11275	1.06857	Aspartate, Threonine, Methionine Metabolism	Amino Acid	2
218	ribitol	0.0714368	-1.12217	1.19361	Pentose Metabolism	Carbohydrate	2
219	N-lactoyl leucine	-0.0672485	-0.973849	0.9066			2
220	N-lactoyl isoleucine	-0.0777739	-1.09911	1.02133			2
221	4-hydroxyphenylpyruvate	0.00149219	-0.926406	0.927898	Phenylalanine and Tyrosine Metabolism	Amino Acid	2
222	N-carbamoylaspartate	0.0924064	-0.873507	0.965914	Pyrimidine Metabolism, Orotate containing	Nucleotide	2
223	2R,3R-dihydroxybutyrate	0.174975	-0.770585	0.94556			2
224	indoleacrylate	-0.194584	-0.668564	0.473979	Food Component/Plant	Xenobiotics	2
225	2-aminoadipate	-0.137322	-0.676374	0.539052	Lysine Metabolism	Amino Acid	2
226	glycohyocholate	-0.113198	-0.552732	0.439535	Secondary Bile Acid Metabolism	Lipid	2
227	caffeate	0.126676	-0.841962	0.968638	Food Component/Plant	Xenobiotics	2
228	2-acetolactate	-0.036998	-0.646139	0.609141	Branched Chain Amino Acid (Pyruvate derived) metabolism	Amino Acid	2
229	deoxycholate	-0.0319308	-0.813788	0.781857	Secondary Bile Acid Metabolism	Lipid	2
230	N-succinyl-leucine	0.0668825	-0.506985	0.573868			2
231	4-hydroxycinnamate	0.124152	-0.845986	0.970139	Phenylalanine and Tyrosine Metabolism	Amino Acid	2
232	lithocholate	-0.0685743	-0.795536	0.726962	Secondary Bile Acid Metabolism	Lipid	2
233	dihomo-linoleate (20:2n6)	0.0377353	-0.86275	0.900485	Polyunsaturated Fatty Acid (n3 and n6)	Lipid	2
234	docosadienoate (22:2n6)	-0.170679	-1.26544	1.09477	Polyunsaturated Fatty Acid (n3 and n6)	Lipid	2
235	mannose 6-phosphate	-0.128544	-1.05226	0.92372	Fructose, Mannose and Galactose Metabolism	Carbohydrate	2
236	prolylglycine	-0.264948	-0.637057	0.372109	Dipeptide	Peptide	2
237	homoarginine	-0.0593212	-0.412074	0.352753	Glutamate, Arginine, and Proline Metabolism	Amino Acid	2
238	10-hydroxystearate	-0.168579	-0.764503	0.595924			2
239	6-phosphogluconate	0.107561	-1.10513	1.21269	Pentose Phosphate Pathway	Carbohydrate	2
240	cytidine diphosphate	-0.202827	-1.02723	0.824402	Pyrimidine Metabolism, Cytidine containing	Nucleotide	2
241	O-sulfo-tyrosine	0.0913909	-1.4715	1.56289	Chemical	Xenobiotics	2
242	gamma-glutamyltyrosine	0.0500617	-1.51159	1.56165	Gamma-glutamyl Amino Acid	Peptide	2
243	p-aminobenzoate (PABA)	-0.0623341	-1.34065	1.27831	Aromatic Compound Degradation	Secondary Metabolism	2
244	tartronate (hydroxymalonate)	-0.098062	-1.1908	1.09274	Chemical	Xenobiotics	2
245	N-carbamoylalanine	0.157666	-1.06589	1.22356			2
246	picolinate	0.397625	-1.02939	1.42701	Tryptophan Metabolism	Amino Acid	2
247	gamma-glutamylleucine	0.337171	-1.14251	1.47968	Gamma-glutamyl Amino Acid	Peptide	2
248	lysine	0.175537	-1.25954	1.43507	Lysine Metabolism	Amino Acid	2
249	gamma-glutamylserine	0.373322	-1.31627	1.68959			2
250	ethylmalonate	0.267529	-1.35945	1.62698	Fatty Acid, Dicarboxylate	Lipid	2
251	2-methylcitrate/homocitrate	0.498919	-1.40938	1.9083	Lysine Metabolism	Amino Acid	2
252	adipate (C6-DC)	0.534077	-1.31013	1.84421	Fatty Acid, Dicarboxylate	Lipid	2
253	N-acetylarginine	0.18435	-0.97619	1.16054	Glutamate, Arginine, and Proline Metabolism	Amino Acid	2
254	1,3-diaminopropane	0.24823	-0.994492	1.24272	Polyamine Metabolism	Amino Acid	2
255	gamma-glutamylisoleucine*	0.213226	-1.05086	1.26409	Gamma-glutamyl Amino Acid	Peptide	2
256	gentisate	0.170546	-0.851669	1.02221	Aromatic Compound Degradation	Secondary Metabolism	2
257	glutamine	0.571076	-1.11793	1.689	Glutamate, Arginine, and Proline Metabolism	Amino Acid	2
258	aspartate	0.466871	-0.948853	1.41572	Aspartate, Threonine, Methionine Metabolism	Amino Acid	2
259	fructosyllysine	0.744162	-1.10029	1.84445			2
260	glycylisoleucine	0.585661	-1.10716	1.69282	Dipeptide	Peptide	2
261	glycylvaline	0.354357	-1.20022	1.55458	Dipeptide	Peptide	2
262	N('1)-acetylspermidine	0.807256	-1.01851	1.82577			2
263	spermidine	0.427029	-0.817221	1.24425	Polyamine Metabolism	Amino Acid	2
264	mannitol/sorbitol	0.572396	-1.07215	1.64454	Fructose, Mannose and Galactose Metabolism	Carbohydrate	2
265	2-oxoarginine*	0.144076	-0.760481	0.904557			2
266	anserine	0.27012	-0.845346	1.11547	Dipeptide Derivative	Peptide	2
267	argininate*	0.285862	-0.911815	1.19768			2
268	valerylglycine	0.461457	-0.933806	1.39526	Fatty Acid Metabolism(Acyl Glycine)	Lipid	2
269	2-hydroxynervonate*	0.234764	-1.01374	1.24851			2
270	fructose 6-phosphate	0.00325637	-1.42186	1.42512	Glycolysis and ED Pathway	Carbohydrate	2
271	uridine 5'-diphosphate (UDP)	0.227937	-1.30379	1.53173	Pyrimidine Metabolism, Uracil containing	Nucleotide	2
272	2S,3R-dihydroxybutyrate	0.431959	-1.4623	1.89426			2
273	N-acetyl-1-methylhistidine*	0.41568	-0.415138	0.830817	Histidine Metabolism	Amino Acid	2
274	1-methyl-beta-carboline-3-carboxylic acid	0.576968	-0.492217	1.06919	Food Component/Plant	Xenobiotics	2
275	tryptophan	0.405874	-0.356376	0.76225	Tryptophan Metabolism	Amino Acid	2
276	N,N-dimethyl-5-aminovalerate	0.652265	-0.678496	1.33076			2
277	sulfate*	0.375114	-0.807738	1.18285	Chemical	Xenobiotics	2
278	gamma-glutamylvaline	0.377486	-0.848117	1.2256	Gamma-glutamyl Amino Acid	Peptide	2
279	choline	0.444711	-0.814911	1.25962	Phospholipid Metabolism	Lipid	2
280	alanylproline	0.580212	-0.59076	1.17097	Dipeptide	Peptide	2
281	cysteine	0.581013	-0.635259	1.21627	Serine, Glycine and Cysteine Metabolism	Amino Acid	2
282	phenylalanylglycine	0.399149	-0.600992	1.00014	Dipeptide	Peptide	2
283	glutaminylleucine	0.371825	-0.582979	0.954804	Dipeptide	Peptide	2
284	alanyl-glutamyl-meso-diaminopimelate	0.638295	-0.853509	1.4918			2
285	2'-deoxyuridine	0.63161	-0.853315	1.48492	Pyrimidine Metabolism, Uracil containing	Nucleotide	2
286	val-val-ala	0.145031	-0.511881	0.656913			2
287	N6-methyllysine	0.459146	-0.533113	0.99226			2
288	N6-carboxymethyllysine	0.256769	-0.483692	0.740461	Lysine Metabolism	Amino Acid	2
289	methylsuccinate	0.257694	-0.391075	0.648768	Pyruvate Family derived	Amino Acid	2
290	N-methylalanine	0.510634	-0.427041	0.937675	Pyruvate Family derived	Amino Acid	2
291	urate	0.605434	-0.310801	0.916235	Purine Metabolism, (Hypo)Xanthine/Inosine containing	Nucleotide	2
292	propionylglycine	0.620973	-0.624297	1.24527	Fatty Acid Metabolism (also BCAA metabolism)	Lipid	2
293	gamma-glutamylalanine	0.541948	-0.43845	0.980397	Gamma-glutamyl Amino Acid	Peptide	2
294	2-isopropylmalate	0.11896	-0.706274	0.825234	Branched Chain Amino Acid (Pyruvate derived) metabolism	Amino Acid	2
295	tricarballylate	0.134799	0.0172868	0.117512	TCA /Glyoxylate/ Methyl Citrate Cycle	Energy	2
296	3-sulfo-alanine	0.0612383	-0.0761643	0.137403	Pyruvate Family derived	Amino Acid	2
297	1-methylxanthine	0.238886	-0.0294112	0.268297	Xanthine Metabolism	Xenobiotics	2
298	indolin-2-one	0.229273	-0.721726	0.950998	Food Component/Plant	Xenobiotics	2
299	glycerophosphoethanolamine	-0.464474	-0.261631	-0.202843	Phospholipid Metabolism	Lipid	2
300	2-hydroxyadipate	-0.483105	0.0348347	-0.51794	Fatty Acid, Dicarboxylate	Lipid	2
301	diacetylchitobiose	-0.15292	-0.299493	0.146573	Aminosugar Metabolism	Carbohydrate	2
302	gamma-glutamylglutamine	-0.23201	-0.27474	0.0427293	Gamma-glutamyl Amino Acid	Peptide	2
303	glycoursodeoxycholic acid sulfate (1)	-0.581171	-0.18469	-0.396481			2
304	(3'-5')-uridylylguanosine	-0.524073	-0.0403211	-0.483752			2
305	(3'-5')-adenylylcytidine	-0.595221	-0.0293319	-0.565889			2
306	(3'-5')-cytidylylguanosine	-0.676636	-0.255371	-0.421265			2
307	taurohyocholate*	-0.705086	-0.444692	-0.260394	Secondary Bile Acid Metabolism	Lipid	2
308	pantetheine	-0.159979	-0.328905	0.168927
309	1-kestose	-0.2504	-0.294957	0.0445575	Food Component/Plant	Xenobiotics
310	(3'-5')-guanylylcytidine	-0.294046	-0.21992	-0.0741262
311	12-HEPE	-0.0866843	-0.0866843	0	Eicosanoid	Lipid
312	1-linoleoyl-GPE (18:2)*	-0.0870572	-0.0870572	0	Lysolipid	Lipid
313	1-oleoyl-GPE (18:1)	-0.0840636	-0.0840636	0	Lysolipid	Lipid
314	1-oleoyl-GPI (18:1)	-0.108081	-0.108081	0	Lysolipid	Lipid
315	1-docosahexaenoyl-GPE (22:6)*	-0.141431	-0.141431	0	Lysolipid	Lipid
316	8-methoxykynurenate	0.0183912	-0.256406	0.274797
317	2,3-dihydroxyisovalerate	0.0290449	-0.290165	0.31921	Branched Chain Amino Acid (Pyruvate derived) metabolism	Amino Acid
318	sedoheptulose	0.0171843	-0.412814	0.429998
319	flavin mononucleotide (FMN)	-0.0213356	-0.5304	0.509065	Riboflavin Metabolism	Cofactors and Vitamins
320	3-carboxy-4-methyl-5-pentyl-2-furanpropionate (3-CMPFP)**	-0.357538	-0.501776	0.144238
321	stearidonate (18:4n3)	-0.420567	-0.421297	0.000729283	Polyunsaturated Fatty Acid (n3 and n6)	Lipid
322	alpha-ketoglutarate	-0.292926	-0.4157	0.122774	TCA /Glyoxylate/ Methyl Citrate Cycle	Energy
323	lactobacillic acid	-0.256414	-0.440429	0.184015
324	citraconate/glutaconate	-0.0680785	-0.378462	0.310384	Aspartate, Threonine, Methionine Metabolism	Amino Acid
325	beta-muricholate	0.10187	-0.116851	0.218721	Primary Bile Acid Metabolism	Lipid
326	2-hydroxyhippurate (salicylurate)	-0.117081	-0.179253	0.0621728	Aromatic Compound Degradation	Secondary Metabolism
327	oxalate (ethanedioate)	-0.0333928	-0.154534	0.121141	TCA /Glyoxylate/ Methyl Citrate Cycle	Energy
328	pyridoxal	0.282013	-0.238656	0.520669	Vitamin B6 Metabolism	Cofactors and Vitamins
329	6-oxopiperidine-2-carboxylate	0.0135981	0.017901	-0.00430291	Drug	Xenobiotics
330	tetradecanedioate (C14-DC)	0.0431185	-0.0333165	0.0764351	Fatty Acid, Dicarboxylate	Lipid
331	3-hydroxydodecanedioate*	0.025819	-0.260754	0.286573
332	2-hydroxysebacate	0.312115	-0.0979639	0.410079
333	cyclo(gly-pro)	0.295478	-0.0504691	0.345947	Dipeptide	Peptide
334	trans-4-hydroxyproline	0.24286	-0.20475	0.44761	Glutamate, Arginine, and Proline Metabolism	Amino Acid
335	3-hydroxypyridine	0.203428	-0.0719296	0.275358	Chemical	Xenobiotics
336	maleate	0.0915593	-0.208485	0.300045	Nicotinate and Nicotinamide Metabolism	Cofactors and Vitamins
337	cyclo(leu-pro)	-0.0805206	0.0160155	-0.096536	Dipeptide	Peptide
338	7-methylguanine	0.000623625	0.180885	-0.180262	Purine Metabolism, Guanine containing	Nucleotide
339	oleate/vaccenate (18:1)	0.0163592	-0.0117446	0.0281038
340	myristate (14:0)	0.00790702	-0.0228626	0.0307696	Long Chain Fatty Acid	Lipid
341	1-stearoyl-GPE (18:0)	-0.0524142	-0.0524142	0	Lysolipid	Lipid
342	1-stearoyl-GPC (18:0)	-0.0532984	-0.0532984	0	Lysolipid	Lipid
343	10-nonadecenoate (19:1n9)	-0.0486866	-0.0486866	0	Long Chain Fatty Acid	Lipid
344	taurohyodeoxycholic acid	-0.0409038	-0.0409038	0	Secondary Bile Acid Metabolism	Lipid
345	1-linoleoylglycerol (18:2)	-0.0395539	-0.0395539	0	Monoacylglycerol	Lipid
346	1-stearoyl-GPI (18:0)	-0.0438668	-0.0438668	0	Lysolipid	Lipid
347	1-oleoyl-GPC (18:1)	-0.0317604	-0.0317604	0	Lysolipid	Lipid
348	N-acetyl-glucosamine 1-phosphate	-0.0293092	-0.0293092	0	Aminosugar Metabolism	Carbohydrate
349	2-palmitoyl-GPC (16:0)*	-0.0249688	-0.0249688	0	Lysolipid	Lipid
350	14-HDoHE/17-HDoHE	-0.062237	-0.062237	0
351	glycoursodeoxycholate	-0.0570891	-0.0570891	0	Secondary Bile Acid Metabolism	Lipid
352	1-linoleoyl-GPC (18:2)	-0.0698987	-0.0698987	0	Lysolipid	Lipid
353	10-heptadecenoate (17:1n7)	-0.0138831	-0.0138831	0	Long Chain Fatty Acid	Lipid
354	glycolithocholate	-0.0140703	-0.0140703	0	Secondary Bile Acid Metabolism	Lipid
355	1-palmitoyl-GPG (16:0)*	-0.013466	-0.013466	0	Lysolipid	Lipid
356	hexadecatrienoate (16:3n3)	-0.0145587	-0.0145587	0
357	N-linoleoylglycine	-0.0127329	-0.0127329	0	Fatty Acid Metabolism(Acyl Glycine)	Lipid
358	1-docosahexaenoyl-GPC (22:6)*	-0.0183616	-0.0183616	0	Lysolipid	Lipid
359	dihomo-linolenate (20:3n3 or n6)	-0.00480325	-0.00480325	0	Polyunsaturated Fatty Acid (n3 and n6)	Lipid
360	maltotriose	-0.00252106	-0.00252106	0	Glycogen Metabolism	Carbohydrate
361	1-palmitoyl-GPI (16:0)	-0.00671145	-0.00671145	0	Lysolipid	Lipid
362	1-docosahexaenoylglycerol (22:6)	-0.00789666	-0.00789666	0	Monoacylglycerol	Lipid
363	palmitoleate (16:1n7)	0.00995934	0.0125602	-0.0026009	Long Chain Fatty Acid	Lipid
364	eicosapentaenoate (EPA; 20:5n3)	-0.0629568	0.0408397	-0.103797	Polyunsaturated Fatty Acid (n3 and n6)	Lipid
365	linolenate [alpha or gamma; (18:3n3 or 6)]	-0.0585357	0.0606596	-0.119195	Polyunsaturated Fatty Acid (n3 and n6)	Lipid
366	linoleate (18:2n6)	0.00472225	0.0445424	-0.0398201	Polyunsaturated Fatty Acid (n3 and n6)	Lipid
367	2-methylbutyrylcarnitine (C5)	-0.267838	0.0542166	-0.322055	Branched Chain Amino Acid (Aspartate derived) metabolism	Amino Acid
368	myristoleate (14:1n5)	-0.0415852	0.0307053	-0.0722906	Long Chain Fatty Acid	Lipid
369	4-hydroxybenzoate	-0.208959	0.115621	-0.324581	Aromatic Compound Degradation	Secondary Metabolism
370	2-hydroxydecanoate	-0.32315	0.112613	-0.435763	Fatty Acid, Monohydroxy	Lipid
371	caprate (10:0)	-0.0528265	0.0771191	-0.129946	Medium Chain Fatty Acid	Lipid
372	N-acetylaspartate (NAA)	-0.237049	0.153527	-0.390576	Aspartate, Threonine, Methionine Metabolism	Amino Acid
373	2-oxindole-3-acetate	-0.0650832	0.061742	-0.126825	Food Component/Plant	Xenobiotics
374	oleoyl ethanolamide	-0.139302	-0.0909915	-0.0483105	Endocannabinoid	Lipid
375	stearoyl ethanolamide	-0.0311647	-0.0158063	-0.0153584	Endocannabinoid	Lipid
376	palmitoyl ethanolamide	-0.0673345	0.0409611	-0.108296	Endocannabinoid	Lipid
377	N-acetylglutamate	-0.0383133	-0.0460995	0.00778622	Glutamate, Arginine, and Proline Metabolism	Amino Acid
378	eicosenoate (20:1)	-0.15289	0.142958	-0.295848	Long Chain Fatty Acid	Lipid
379	arachidonate (20:4n6)	-0.270155	-0.0893262	-0.180828	Polyunsaturated Fatty Acid (n3 and n6)	Lipid
380	2-hydroxystearate	0.157137	-0.319796	0.476933	Fatty Acid, Monohydroxy	Lipid
381	salicylate	0.201521	-0.222127	0.423648	Drug	Xenobiotics
382	beta-citrylglutamate	0.126373	-0.397887	0.524259
383	vanillate	0.0910399	-0.587975	0.679015	Food Component/Plant	Xenobiotics
384	glucose 6-phosphate	-0.0385105	-0.594422	0.555911	Glycolysis and ED Pathway	Carbohydrate
385	pyridoxamine	0.22729	-0.578344	0.805634	Vitamin B6 Metabolism	Cofactors and Vitamins
386	histidine	0.282189	-0.275642	0.557831	Histidine Metabolism	Amino Acid
387	4-hydroxybutyrate (GHB)	0.236079	-0.206964	0.443043	Glutamate, Arginine, and Proline Metabolism	Amino Acid
388	2-pyrrolidinone	0.149339	-0.256049	0.405387	Chemical	Xenobiotics
389	4-acetamidobutanoate	0.102038	-0.122166	0.224204	Polyamine Metabolism	Amino Acid
390	N-acetylmethionine sulfoxide	0.16345	-0.126953	0.290402	Aspartate, Threonine, Methionine Metabolism	Amino Acid
391	N-methylhydantoin	0.263787	-0.353117	0.616904	Creatine Metabolism	Amino Acid
392	N-acetyltryptophan	0.10538	-0.102246	0.207626	Tryptophan Metabolism	Amino Acid
393	leu-val-val	-0.180061	-0.277728	0.0976672
394	thymidine	0.0130595	-0.0406941	0.0537536	Pyrimidine Metabolism, Thymine containing	Nucleotide
395	hexadecanedioate (C16-DC)	0.00543143	-0.162302	0.167734	Fatty Acid, Dicarboxylate	Lipid
396	6-oxolithocholate	0.0163544	-0.151664	0.168019	Secondary Bile Acid Metabolism	Lipid
397	3-carboxyadipate	0.0790821	-0.0161141	0.0951963
398	ala-leu-ala	0.247645	-0.138108	0.385752
399	threonylphenylalanine	0.0989868	-0.207498	0.306485	Dipeptide	Peptide
400	ala-ile-ala	-0.020606	-0.0824526	0.0618466
401	lysylalanine	0.174363	-0.397542	0.571905	Dipeptide	Peptide
402	lysylleucine	0.0802097	-0.30988	0.39009	Dipeptide	Peptide
403	hyodeoxycholate	0.142097	-0.174338	0.316435	Secondary Bile Acid Metabolism	Lipid
404	(S)-a-amino-omega-caprolactam	0.0277569	-0.211006	0.238763
405	bicine	-0.13153	-0.34844	0.21691	Chemical	Xenobiotics
406	N6,N6-dimethyllysine	0.132673	-0.391528	0.5242
407	N6,N6,N6-trimethyllysine	0.099743	-0.139408	0.239151	Lysine Metabolism	Amino Acid
408	trimethylamine N-oxide	-0.110908	-0.0695954	-0.0413122	Betaine Metabolism	Amino Acid
409	tyrosylglycine	0.212846	-0.318522	0.531368	Dipeptide	Peptide
410	glycylproline	0.269586	-0.472311	0.741897	Dipeptide	Peptide
411	lyxonate	0.149496	-0.199114	0.34861
412	2-aminophenol	0.634217	-0.180684	0.814901	Aromatic Compound Degradation	Secondary Metabolism
413	glycylleucine	0.586839	-0.279177	0.866016	Dipeptide	Peptide
414	isoleucylhydroxyproline*	0.295524	-0.181083	0.476607
415	S-carboxymethyl-cysteine	0.39156	-0.517397	0.908958	Drug	Xenobiotics
416	pyrraline	-0.333794	0.0705189	-0.404313	Chemical	Xenobiotics
417	mannose	-0.483725	0.0872397	-0.570965	Fructose, Mannose and Galactose Metabolism	Carbohydrate
418	leucylglycine	-0.295609	0.0672854	-0.362894	Dipeptide	Peptide
419	valylglycine	-0.0981273	-0.0694528	-0.0286745	Dipeptide	Peptide
420	leucylhydroxyproline*	-0.0206002	0.164576	-0.185176
421	thioproline	0.0424297	-0.00250854	0.0449382
422	glycerophosphorylcholine (GPC)	-0.4545	0.162507	-0.617006	Phospholipid Metabolism	Lipid
423	allantoin	-0.372443	-0.0866835	-0.285759	Purine Metabolism, (Hypo)Xanthine/Inosine containing	Nucleotide
424	N6-acetyllysine	-0.0649344	0.132779	-0.197713	Lysine Metabolism	Amino Acid
425	imidazole lactate	0.154907	-0.0966244	0.251531	Histidine Metabolism	Amino Acid
426	ethyl beta-glucopyranoside	0.00761492	0.198108	-0.190493
427	aconitate [cis or trans]	0.263658	-0.0196143	0.283273	TCA /Glyoxylate/ Methyl Citrate Cycle	Energy
428	arginine	0.0327403	0.0724189	-0.0396786	Glutamate, Arginine, and Proline Metabolism	Amino Acid
429	histidylalanine	-0.175625	-0.141056	-0.0345694	Dipeptide	Peptide
430	3-(3-hydroxyphenyl)propionate	-0.311285	0.203942	-0.515227	Aromatic Compound Degradation	Secondary Metabolism
431	syringic acid	-0.125184	-0.102772	-0.0224118	Food Component/Plant	Xenobiotics
432	N-acetylproline	0.0611185	-0.417779	0.478897	Glutamate, Arginine, and Proline Metabolism	Amino Acid
433	indolepropionate	0.104423	-0.0909275	0.19535	Tryptophan Metabolism	Amino Acid
434	phenethylamine	0.0773672	-0.393725	0.471092	Phenylalanine and Tyrosine Metabolism	Amino Acid
435	N1,N12-diacetylspermine	0.172236	-0.400745	0.572981	Polyamine Metabolism	Amino Acid
436	3-ketosphinganine	-0.359846	-0.546605	0.186759	Sphingolipid	Lipid	2
437	ectoine	0.156774	-0.869976	1.02675	Chemical	Xenobiotics	2
438	alpha-glutamylglutamate	-0.334135	-0.701884	0.367749	Dipeptide	Peptide	2
439	N-acetyl-3-methylhistidine*	1.04672	-0.813209	1.85993	Histidine Metabolism	Amino Acid	2
440	3,4-dihydroxybutyrate	0.893139	-0.704196	1.59733			2
441	1-methyl-5-imidazolelactate	0.974114	-0.355229	1.32934			2
442	N-acetyl-2-aminoadipate	1.64386	-0.481442	2.1253			2
443	2,4-dihydroxybutyrate	1.42474	-0.810428	2.23516			2
444	N-acetylserine	1.24957	-0.418411	1.66798	Serine, Glycine and Cysteine Metabolism	Amino Acid	2
445	1-methylguanidine	1.09064	-0.078717	1.16935	Creatine Metabolism	Amino Acid	2
446	suberate (C8-DC)	1.05614	-0.237015	1.29315	Fatty Acid, Dicarboxylate	Lipid	2
447	azelate (C9-DC)	0.695926	-0.192825	0.888751	Fatty Acid, Dicarboxylate	Lipid	2
448	nicotinate	0.80802	-0.307738	1.11576	Nicotinate and Nicotinamide Metabolism	Cofactors and Vitamins	2
449	citrulline	0.89873	-0.309295	1.20802	Glutamate, Arginine, and Proline Metabolism	Amino Acid	2
450	5-hydroxylysine	1.10256	-0.324454	1.42702	Lysine Metabolism	Amino Acid	2
451	N-formylmethionine	1.28093	-0.317843	1.59878	Aspartate, Threonine, Methionine Metabolism	Amino Acid	2
452	9,10-DiHOME sulfate	0.970712	-0.270667	1.24138			2
453	riboflavin (vitamin B2)	0.831943	-0.383369	1.21531	Riboflavin Metabolism	Cofactors and Vitamins	2
454	N-butyryl-leucine	0.967522	-0.654081	1.6216			2
455	pantothenate	0.922985	-0.68298	1.60596	Pantothenate and CoA Metabolism	Cofactors and Vitamins	2
456	2-hydroxy-4-(methylthio)butanoic acid	0.496966	-0.295992	0.792957			2
457	succinate	0.854376	-0.685695	1.54007	TCA /Glyoxylate/ Methyl Citrate Cycle	Energy	2
458	3-hydroxystachydrine*	0.766253	-0.215315	0.981567			2
459	betonicine	1.06676	-0.0616258	1.12839	Food Component/Plant	Xenobiotics	2
460	pipecolate	0.896629	-0.455812	1.35244	Lysine Metabolism	Amino Acid	2
461	diacetylspermidine*	0.0856284	-0.247984	0.333613
462	alanyllysine	-0.0307937	-0.159293	0.128499	Dipeptide	Peptide
463	indolelactate	0.125031	0.213941	-0.08891	Tryptophan Metabolism	Amino Acid
464	3-amino-2-piperidone	0.341492	-0.497324	0.838817
465	N2-acetyllysine	0.205175	-0.280964	0.486139	Lysine Metabolism	Amino Acid
466	pyroglutamylalanine*	-0.0111667	-0.594731	0.583564
467	prolylproline	0.0755946	-0.549496	0.625091	Dipeptide	Peptide
468	prolylalanine	0.0605837	-0.436412	0.496996	Dipeptide	Peptide
469	1-methylhistidine	-0.0472671	-0.592861	0.545594	Histidine Metabolism	Amino Acid
470	alanylleucine	0.0470723	-0.189934	0.237006	Dipeptide	Peptide
471	carnosine	0.0710687	-0.311358	0.382427	Dipeptide Derivative	Peptide
472	phenylalanylalanine	-0.0670936	-0.320492	0.253398	Dipeptide	Peptide
473	valylglutamine	-0.470359	-0.302029	-0.16833	Dipeptide	Peptide
474	pro-hydroxy-pro	-0.439932	-0.165929	-0.274003	Dipeptide	Peptide
475	3-hydroxybutyroylglycine**	-0.8568	-0.466309	-0.39049
476	4-cholesten-3-one	-0.109028	-1.11809	1.00907	Sterol	Lipid
477	phytosphingosine	-0.268572	-1.10516	0.836591	Sphingolipid	Lipid
478	mannonate*	-0.374094	-1.12606	0.751965
479	galactonate	-0.253065	-1.27298	1.01992	Fructose, Mannose and Galactose Metabolism	Carbohydrate
480	2-hydroxyarachidate*	-0.509838	-1.58024	1.07041
481	cholesterol	-0.853603	-1.46289	0.609287	Sterol	Lipid
482	gamma-glutamyl-epsilon-lysine	-0.514064	-1.21817	0.704108	Gamma-glutamyl Amino Acid	Peptide
483	3-hydroxy-2-methylpyridine	-0.681012	-0.864176	0.183164
484	2'-deoxycytidine	-0.139221	-0.382462	0.243241	Pyrimidine Metabolism, Cytidine containing	Nucleotide
485	ribose 1-phosphate	-0.579881	-0.548306	-0.0315752	Pentose Phosphate Pathway	Carbohydrate
486	tyrosine methyl ester	-0.0381511	-0.611485	0.573334	Phenylalanine and Tyrosine Metabolism	Amino Acid
487	feruloylquinate (3)	-0.848699	-0.315518	-0.533181			4
488	3-indoleglyoxylic acid	-0.125165	0.0785001	-0.203665			4
489	3-formylindole	-0.135909	0.155627	-0.291536			4
490	S-carboxyethylcysteine	-0.167776	0.0455628	-0.213339			4
491	N-carbamoylputrescine	-0.222842	0.261738	-0.48458			4
492	5-hydroxyhexanoate	-0.000682874	0.259037	-0.25972	Fatty Acid, Monohydroxy	Lipid	4
493	2-hydroxyheptanoate*	-0.286226	0.320106	-0.606333			4
494	anthranilate	-0.513885	0.0446469	-0.558532	Tryptophan Metabolism	Amino Acid	4
495	isovalerylphenylalanine	-0.205446	-0.0656159	-0.13983			4
496	2-furoic acid	-0.427199	-0.0956144	-0.331585	Food Component/Plant	Xenobiotics	4
497	glycerol	-0.328646	0.182857	-0.511503	Glycerolipid Metabolism	Lipid	4
498	p-cresol sulfate	-0.472726	0.279704	-0.752431	Phenylalanine and Tyrosine Metabolism	Amino Acid	4
499	ursodeoxycholate	-0.931965	0.261649	-1.19361	Secondary Bile Acid Metabolism	Lipid	4
500	N-formylanthranilic acid	-0.455043	0.399309	-0.854351	Tryptophan Metabolism	Amino Acid	4
501	8-hydroxyoctanoate	-0.602521	0.499762	-1.10228	Fatty Acid, Monohydroxy	Lipid	4
502	N-acetylglutamine	-0.38711	0.568636	-0.955746	Glutamate, Arginine, and Proline Metabolism	Amino Acid	4
503	levulinate (4-oxovalerate)	-0.511703	0.35149	-0.863193	Branched Chain Amino Acid (Pyruvate derived) metabolism	Amino Acid	4
504	3-hydroxybutyrate (BHBA)	-0.233539	0.183528	-0.417067	Ketone Bodies	Lipid	4
505	5-hydroxydecanoate	-0.309151	0.304781	-0.613933	Fatty Acid, Monohydroxy	Lipid	4
506	benzoate	-0.120553	0.335043	-0.455595	Aromatic Compound Degradation	Secondary Metabolism	4
507	2-hydroxyphenylacetate	-0.138487	0.457136	-0.595624	Phenylalanine and Tyrosine Metabolism	Amino Acid	4
508	pyroglutamylvaline	-0.137979	0.306596	-0.444575	Dipeptide	Peptide	4
509	(3'-5')-cytidylyluridine*	-0.781882	0.086448	-0.86833			4
510	(3'-5')-uridylyluridine	-0.805709	0.0374997	-0.843209			4
511	3-hydroxyisobutyrate	-0.670943	0.230788	-0.901731	Branched Chain Amino Acid (Pyruvate derived) metabolism	Amino Acid	4
512	mevalonate	-0.5928	0.426112	-1.01891	Mevalonate Metabolism	Lipid	4
513	propionylcarnitine (C3)	-0.883955	0.0916528	-0.975608	Fatty Acid Metabolism (also BCAA metabolism)	Lipid	4
514	N-alpha-acetylornithine	-0.499516	0.237352	-0.736868	Glutamate, Arginine, and Proline Metabolism	Amino Acid	4
515	imidazole propionate	-0.207352	-0.0145188	-0.192833	Histidine Metabolism	Amino Acid	4
516	pantoate	-0.339706	0.656433	-0.996139			4
517	2-amino-4-cyanobutanoate	-0.938068	-0.195445	-0.742623	Glutamate, Arginine, and Proline Metabolism	Amino Acid	4
518	beta-alanine	0.0666207	0.312924	-0.246303	Pyrimidine Metabolism, Uracil containing	Nucleotide	4
519	N,N,N-trimethyl-alanylproline betaine (TMAP)	-0.368898	0.373713	-0.742611			4
520	4-guanidinobutanoate	-0.293378	0.275136	-0.568514	Glutamate, Arginine, and Proline Metabolism	Amino Acid	4
521	ethyl alpha-glucopyranoside	-0.716978	-0.167773	-0.549205			4
522	cyclo(his-pro)	-0.797586	0.38049	-1.17808			4
523	hexanoylglycine	-0.729544	0.0887758	-0.81832	Fatty Acid Metabolism(Acyl Glycine)	Lipid	4
524	kynurenine	-0.75619	0.539471	-1.29566	Tryptophan Metabolism	Amino Acid	4
525	dexpanthenol	-0.853674	0.610244	-1.46392	Chemical	Xenobiotics	4
526	leucylglutamine*	-0.767162	0.285564	-1.05273	Dipeptide	Peptide	4
527	isoleucylglycine	-0.599181	0.285146	-0.884326	Dipeptide	Peptide	4
528	leucylalanine	-0.840335	0.471348	-1.31168	Dipeptide	Peptide	4
529	kynurenate	-0.581918	0.309278	-0.891196	Tryptophan Metabolism	Amino Acid	4
530	octadecenedioate (C18:1-DC)	-0.430006	0.454588	-0.884594			4
531	6beta-hydroxylithocholate	-0.231755	0.211037	-0.442792	Secondary Bile Acid Metabolism	Lipid	4
532	valylleucine	-0.29623	0.111525	-0.407755	Dipeptide	Peptide	4
533	erucate (22:1n9)	-0.382729	0.573957	-0.956686	Long Chain Fatty Acid	Lipid	4
534	pelargonate (9:0)	-0.292038	0.651778	-0.943816	Medium Chain Fatty Acid	Lipid	4
535	9,10-DiHOME	-0.398408	0.551578	-0.949986	Fatty Acid, Dihydroxy	Lipid	4
536	dodecenedioate (C12:1-DC)*	-0.654036	0.212069	-0.866104			4
537	2-methylserine	-0.53775	-0.00140748	-0.536342			4
538	13-HODE + 9-HODE	-0.20534	0.116786	-0.322125	Fatty Acid, Monohydroxy	Lipid	4
539	N-acetyl-cadaverine	-0.942516	0.165817	-1.10833	Lysine Metabolism	Amino Acid	4
540	pyridoxine (vitamin B6)	-0.45821	-0.0771881	-0.381022	Vitamin B6 Metabolism	Cofactors and Vitamins	4
541	5-methylhexanoate (i7:0)	-0.78051	-0.0525324	-0.727978			4
542	cyclo(phe-pro)	-0.968357	-0.0229981	-0.945359	Dipeptide	Peptide	4
543	N-formylkynurenine	-1.08754	-0.0637668	-1.02378			4
544	branched-chain, straight-chain, or cyclopropyl 10:1 fatty acid (1)*	-0.838385	0.228039	-1.06642			4
545	(2 or 3)-decenoate (10:1n7 or n8)	-0.716026	-0.109003	-0.607022			4
546	cyclo(pro-arg) (D,L)*	-0.638446	-0.0693066	-0.56914			4
547	glutarate (C5-DC)	-1.14745	0.43729	-1.58474	Lysine Metabolism	Amino Acid	4
548	3-aminoisobutyrate	-0.551307	0.933525	-1.48483	Pyrimidine Metabolism, Thymine containing	Nucleotide	4
549	fucitol	-1.0945	0.60317	-1.69767	Food Component/Plant	Xenobiotics	4
550	3-ureidopropionate	-1.04042	0.527378	-1.5678	Pyrimidine Metabolism, Uracil containing	Nucleotide	4
551	guanine	-0.812204	0.533092	-1.3453	Purine Metabolism, Guanine containing	Nucleotide	4
552	2-aminoheptanoate	-0.790889	0.913414	-1.7043	Fatty Acid, Amino	Lipid	4
553	4-hydroxyphenylacetate	-1.08223	0.972007	-2.05423	Phenylalanine and Tyrosine Metabolism	Amino Acid	4
554	isocaproate (i6:0)	-1.45918	0.894243	-2.35342	Medium Chain Fatty Acid	Lipid	4
555	7-ketodeoxycholate	-0.895669	0.77905	-1.67472	Secondary Bile Acid Metabolism	Lipid	4
556	homocitrulline	-0.653502	0.343913	-0.997415	Lysine Metabolism	Amino Acid	4
557	carnitine	-0.578667	0.527175	-1.10584	Carnitine Metabolism	Lipid	4
558	N-acetylputrescine	-0.699632	0.922015	-1.62165	Polyamine Metabolism	Amino Acid	4
559	digalactosylglycerol*	-0.853919	-0.739644	-0.114274
560	glycochenodeoxycholate	-0.899899	-0.937434	0.0375353	Primary Bile Acid Metabolism	Lipid
561	tauroursodeoxycholate	-0.553729	-0.471071	-0.082658	Secondary Bile Acid Metabolism	Lipid
562	docosahexaenoate (DHA; 22:6n3)	-0.506815	-0.495882	-0.010933	Polyunsaturated Fatty Acid (n3 and n6)	Lipid
563	1-palmitoyl-GPE (16:0)	-0.531918	-0.631072	0.0991543	Lysolipid	Lipid
564	alanylhistidine	-0.43287	-0.37715	-0.0557209	Dipeptide	Peptide
565	2'-deoxyguanosine 5'-monophosphate (dGMP)	-0.622238	-0.434749	-0.187489	Purine Metabolism, Guanine containing	Nucleotide
566	2'-deoxyadenosine 5'-monophosphate	-0.631971	-0.523037	-0.108935	Purine Metabolism, Adenine containing	Nucleotide
567	gamma-glutamylhistidine	-0.313619	-0.569128	0.255509	Gamma-glutamyl Amino Acid	Peptide
568	2-O-methylascorbic acid	-0.752423	-0.316517	-0.435905
569	3-hydroxyadipate	-0.659726	-0.351116	-0.30861
570	1-margaroylglycerol (17:0)	-0.767943	-0.310432	-0.457511	Monoacylglycerol	Lipid
571	glyco-beta-muricholate**	-0.917929	-0.208241	-0.709688
572	glycocholate	-0.937746	0.0655432	-1.00329	Primary Bile Acid Metabolism	Lipid
573	2-aminooctanoate	-1.17251	-0.0392725	-1.13324	Fatty Acid, Amino	Lipid
574	2-hydroxyoctanoate	-0.976229	0.00712658	-0.983356	Fatty Acid, Monohydroxy	Lipid
575	guanosine 3'-monophosphate (3'-GMP)	-0.697748	-0.281809	-0.415939	Purine Metabolism, Guanine containing	Nucleotide
576	thymidine 5'-monophosphate	-1.36524	-0.244205	-1.12104	Pyrimidine Metabolism, Thymine containing	Nucleotide
577	2'-deoxycytidine 5'-monophosphate	-1.23799	-0.695081	-0.542907	Pyrimidine Metabolism, Cytidine containing	Nucleotide
578	trigonelline (N'-methylnicotinate)	-0.61025	0.00800279	-0.618253	Nicotinate and Nicotinamide Metabolism	Cofactors and Vitamins
579	betaine	-0.482379	-0.118994	-0.363386	Betaine Metabolism	Amino Acid
580	3-methylglutaconate	-0.780866	-0.0881505	-0.692715	Branched Chain Amino Acid (Pyruvate derived) metabolism	Amino Acid
581	cyclo(pro-arg)*	-1.40071	0.250857	-1.65156
582	N2,N5-diacetylornithine	-1.61249	0.332973	-1.94546	Glutamate, Arginine, and Proline Metabolism	Amino Acid
583	creatine	-1.1111	0.371042	-1.48214	Creatine Metabolism	Amino Acid
584	creatinine	-1.13634	0.738796	-1.87514	Creatine Metabolism	Amino Acid
585	pentose acid*	-0.964557	-0.414985	-0.549572
586	2,3-dihydroxy-2-methylbutyrate	-1.21667	-0.303767	-0.912903
587	hexanoyltaurine	-1.29557	-0.0696114	-1.22596
588	5-aminoimidazole-4-carboxamide	-1.05326	-0.314622	-0.738634	Chemical	Xenobiotics
589	cysteine s-sulfate	-1.00988	-0.236387	-0.773493	Glutathione Metabolism	Amino Acid
590	enterolactone sulfate	-1.13522	-0.416569	-0.718654
591	(3'-5')-adenylyladenosine*	-1.20893	-0.204709	-1.00422
592	cyclic(AMP-GMP)	-1.27021	-0.558234	-0.711974
593	5-methylthioadenosine (MTA)	-1.68419	-0.399221	-1.28497	Polyamine Metabolism	Amino Acid
594	phenylacetylmethionine	-1.55871	-0.0187373	-1.53997
595	adenosine	-1.46933	0.0377259	-1.50706	Purine Metabolism, Adenine containing	Nucleotide
596	methionine sulfone	-1.63184	-0.167986	-1.46385	Aspartate, Threonine, Methionine Metabolism	Amino Acid
597	phenylalanylhydroxyproline*	-1.5019	-0.133701	-1.3682
598	3-hydroxyhexanoate	-1.78055	0.0952634	-1.87582
599	hyocholate (gamma-muricholate)	-1.93458	0.145172	-2.07975	Secondary Bile Acid Metabolism	Lipid
600	3-hydroxyoctanoate	-2.11766	0.10983	-2.22749	Fatty Acid, Monohydroxy	Lipid
601	2'-deoxyadenosine	-1.93638	0.0333241	-1.96971	Purine Metabolism, Adenine containing	Nucleotide
602	mevalonolactone	-1.80287	0.297028	-2.0999	Mevalonate Metabolism	Lipid
603	tryptophol	-1.88558	0.405024	-2.29061	Tryptophan Metabolism	Amino Acid
604	(3'-5')-adenylylguanosine*	-1.80407	0.0984021	-1.90247
605	(3'-5')-adenylyluridine	-2.1169	0.109146	-2.22604
606	carboxymethylarginine	-1.55698	0.167964	-1.72495
607	O-acetylhomoserine	-1.27287	0.432779	-1.70565	Aspartate, Threonine, Methionine Metabolism	Amino Acid
608	3-hydroxyvalerate	-1.57716	0.27293	-1.85009
609	methylmalonate (MMA)	-2.42309	0.222331	-2.64542	Branched Chain Amino Acid (Pyruvate derived) metabolism	Amino Acid
610	heptanoyl glycine	-1.98795	-0.282087	-1.70587	Fatty Acid Metabolism(Acyl Glycine)	Lipid
611	hippurate	-1.89299	-0.118006	-1.77498	Aromatic Compound Degradation	Secondary Metabolism
612	acetylcarnitine (C2)	-2.10969	-0.060084	-2.0496	Fatty Acid Metabolism(Acyl Carnitine)	Lipid
613	nicotinamide	-1.44209	-0.0345009	-1.40759	Nicotinate and Nicotinamide Metabolism	Cofactors and Vitamins
614	nicotinamide adenine dinucleotide (NAD+)	-1.81864	-0.60396	-1.21468	Nicotinate and Nicotinamide Metabolism	Cofactors and Vitamins
615	guanosine 5'-monophosphate (5'-GMP)	-1.2567	0.668068	-1.92477	Purine Metabolism, Guanine containing	Nucleotide
616	cytidine 5'-monophosphate (5'-CMP)	-1.51921	0.59444	-2.11365	Pyrimidine Metabolism, Cytidine containing	Nucleotide
617	adenosine 3'-monophosphate (3'-AMP)	-2.31885	-0.209104	-2.10975	Purine Metabolism, Adenine containing	Nucleotide
618	2,8-quinolinediol sulfate	-2.58435	-1.29691	-1.28744
619	5,6-dihydrouracil	-2.22605	-0.886731	-1.33932	Pyrimidine Metabolism, Uracil containing	Nucleotide
620	3,4-dihydroxyphenylacetate	-2.1454	-1.16994	-0.975463	Catecholamine Metabolism	Amino Acid
621	phenylacetylglycine	-1.90811	-0.791655	-1.11645	Phenylalanine and Tyrosine Metabolism	Amino Acid
622	phosphoethanolamine	-2.30961	-0.200749	-2.10886	Phospholipid Metabolism	Lipid
623	5,6-dihydrothymine	-3.18556	-0.717195	-2.46837	Pyrimidine Metabolism, Thymine containing	Nucleotide
624	histidinol	-2.18574	-0.562604	-1.62314	Histidine Metabolism	Amino Acid
625	N-acetyl-2-aminooctanoate*	-4.29497	0.129469	-4.42444			3
626	chenodeoxycholate	-4.02539	-0.050076	-3.97532	Primary Bile Acid Metabolism	Lipid	3
627	oxindolylalanine	-3.0465	0.128696	-3.17519			3
628	cytidine 2',3'-cyclic monophosphate	-4.23352	-0.0122055	-4.22132	Pyrimidine Metabolism, Cytidine containing	Nucleotide	3
629	adenosine-2',3'-cyclic monophosphate	-4.44351	0.262316	-4.70583	Purine Metabolism, Adenine containing	Nucleotide	3
630	uridine-2',3'-cyclic monophosphate	-3.77196	0.304197	-4.07616	Pyrimidine Metabolism, Uracil containing	Nucleotide	3
631	guanosine-2',3'-cyclic monophosphate	-4.1387	0.321123	-4.45982	Purine Metabolism, Guanine containing	Nucleotide	3
632	adenosine 5'-monophosphate (AMP)	-4.36184	-0.0866124	-4.27523	Purine Metabolism, Adenine containing	Nucleotide	3
633	guanosine	-5.03524	0.0971538	-5.1324	Purine Metabolism, Guanine containing	Nucleotide	3
634	inosine	-4.64366	-0.00872613	-4.63494	Purine Metabolism, (Hypo)Xanthine/Inosine containing	Nucleotide	3
635	urea	-4.28029	0.0796777	-4.35996	Glutamate, Arginine, and Proline Metabolism	Amino Acid	3
636	3-dehydrochenodeoxycholate	-4.08136	1.40986	-5.49122			3
637	3-ureidoisobutyrate	-3.10811	1.14949	-4.2576			3
638	3-(4-hydroxyphenyl)propionate	-0.86017	1.42506	-2.28523	Aromatic Compound Degradation	Secondary Metabolism	3
639	maltose	-0.855582	0.749836	-1.60542	Glycogen Metabolism	Carbohydrate	3
640	N-delta-acetylornithine	-0.134309	0.832318	-0.966627	Glutamate, Arginine, and Proline Metabolism	Amino Acid	3
641	nicotinate ribonucleoside	-0.0179385	0.70692	-0.724859	Nicotinate and Nicotinamide Metabolism	Cofactors and Vitamins	3
642	cadaverine	-0.446707	1.47917	-1.92587	Lysine Metabolism	Amino Acid	3
643	putrescine	-0.484733	1.63896	-2.1237	Polyamine Metabolism	Amino Acid	3
644	3-hydroxylaurate	-0.20442	0.981993	-1.18641	Fatty Acid, Monohydroxy	Lipid	3
645	phenylacetate	-0.463318	1.06788	-1.5312	Phenylalanine and Tyrosine Metabolism	Amino Acid	3
646	3-hydroxydecanoate	-1.37222	1.47829	-2.85051	Fatty Acid, Monohydroxy	Lipid	3
647	uridine	-1.27674	1.18442	-2.46116	Pyrimidine Metabolism, Uracil containing	Nucleotide	3
648	indoleacetate	-1.49299	1.28634	-2.77933	Tryptophan Metabolism	Amino Acid	3
649	cholate	-1.84163	0.81024	-2.65187	Primary Bile Acid Metabolism	Lipid	3
650	5-methyluridine (ribothymidine)	-1.93524	0.908668	-2.84391	Pyrimidine Metabolism, Uracil containing	Nucleotide	3
651	cytidine	-2.11687	0.762906	-2.87978	Pyrimidine Metabolism, Cytidine containing	Nucleotide	3
652	4-imidazoleacetate	-0.781706	2.09599	-2.8777	Histidine Metabolism	Amino Acid	3
653	isovalerate (i5:0)	-0.454618	1.74408	-2.1987	Fatty Acid, Branched	Lipid	3
654	valerate (5:0)	-0.280393	2.49865	-2.77904	Short Chain Fatty Acid	Lipid	3
655	5-aminovalerate	-0.515712	2.15096	-2.66667	Lysine Metabolism	Amino Acid	3
656	2-piperidinone	-0.83417	2.39551	-3.22968	Food Component/Plant	Xenobiotics	3
657	caproate (6:0)	-1.5251	2.55738	-4.08248	Medium Chain Fatty Acid	Lipid	3
658	tyrosol	-0.858946	1.66526	-2.5242	Food Component/Plant	Xenobiotics	3
659	adenine	-1.42095	1.39843	-2.81937	Purine Metabolism, Adenine containing	Nucleotide	3
660	agmatine	-0.452199	1.06421	-1.51641	Polyamine Metabolism	Amino Acid	3
661	tyramine	-0.281825	3.1406	-3.42242	Phenylalanine and Tyrosine Metabolism	Amino Acid	3
662	caprylate (8:0)	-1.2221	3.31311	-4.53521	Medium Chain Fatty Acid	Lipid	3
663	heptanoate (7:0)	-1.46826	4.32616	-5.79441	Medium Chain Fatty Acid	Lipid	3
664	1-palmitoyl-GPC (16:0)	-5.99707	-5.99707	0	Lysolipid	Lipid
665	taurocholate	-6.13807	-6.13807	0	Primary Bile Acid Metabolism	Lipid
666	linoleoyl ethanolamide	-4.58052	-4.58052	0
667	taurochenodeoxycholate	-8.26754	-8.25655	-0.0109902	Primary Bile Acid Metabolism	Lipid
